# Supplementary material for: Ceropegia gengmaensis (Apocynaceae), a new species from Yunnan, China
Source: PhytoKeys. 2026 Jun 15;276:217–28. doi: 10.3897/phytokeys.276.197333 (PMC13288024; doi:10.3897/phytokeys.276.197333)
Supplement: XML Treatment for Ceropegia gengmaensis [file phytokeys.276.197333-treatment1.xml]

<!DOCTYPE tp:taxon-treatment
  PUBLIC "-//TaxonX//DTD Taxonomic Treatment Publishing DTD v0 20100105//EN" "tax-treatment-NSO.dtd">
<tp:taxon-treatment xmlns:tp="http://www.plazi.org/taxpub"><tp:treatment-meta><kwd-group><label>Taxon classification</label><kwd>
                <named-content content-type="kingdom">Plantae</named-content>
              </kwd><kwd>
                <named-content content-type="order">Gentianales</named-content>
              </kwd><kwd>
                <named-content content-type="family">Apocynaceae</named-content>
              </kwd></kwd-group><mixed-citation publication-type="journal"><person-group><name><surname>Luo</surname><given-names>Peng-Rui</given-names></name><name><surname>Liu</surname><given-names>Ang</given-names></name><name><surname>Tong</surname><given-names>Rui</given-names></name><name><surname>Zhang</surname><given-names>Xin-Jian</given-names></name><name><surname>Wang</surname><given-names>Zi-Yi</given-names></name><name><surname>Deng</surname><given-names>Tao</given-names></name><name><surname>Goyder</surname><given-names>David J.</given-names></name><name><surname>Sun</surname><given-names>Hang</given-names></name></person-group><article-title><italic><tp:taxon-name><tp:taxon-name-part taxon-name-part-type="genus" reg="Ceropegia">Ceropegia</tp:taxon-name-part> <tp:taxon-name-part taxon-name-part-type="species" reg="gengmaensis">gengmaensis</tp:taxon-name-part></tp:taxon-name></italic> (<tp:taxon-name><tp:taxon-name-part taxon-name-part-type="family" reg="Apocynaceae">Apocynaceae</tp:taxon-name-part></tp:taxon-name>), a new species from Yunnan, China</article-title><source>PhytoKeys</source><day>15</day><month>06</month><year>2026</year><volume>276</volume><fpage>217</fpage><lpage>228</lpage><pub-id pub-id-type="doi">10.3897/phytokeys.276.197333</pub-id></mixed-citation></tp:treatment-meta><tp:nomenclature><tp:taxon-name><object-id xmlns:xlink="http://www.w3.org/1999/xlink" content-type="arpha" xlink:type="simple">28A0DB31-BD8A-5CE1-A4BA-2855AC3707C7</object-id>
                    		<tp:taxon-name-part taxon-name-part-type="genus" reg="Ceropegia">Ceropegia</tp:taxon-name-part> <tp:taxon-name-part taxon-name-part-type="species" reg="gengmaensis">gengmaensis</tp:taxon-name-part>
                    	
                    		<object-id xmlns:xlink="http://www.w3.org/1999/xlink" content-type="ipni" xlink:type="simple">urn:lsid:ipni.org:names:77381438-1</object-id>
                    	</tp:taxon-name><tp:taxon-authority>P.R.Luo, A.Liu &amp; H.Sun</tp:taxon-authority><tp:taxon-status xmlns:xlink="http://www.w3.org/1999/xlink" xlink:type="simple">sp. nov.</tp:taxon-status><xref ref-type="fig" rid="F1">Figs 1</xref><xref ref-type="fig" rid="F2">, 2</xref><xref ref-type="fig" rid="F4">, 4</xref></tp:nomenclature><tp:treatment-sec sec-type="Diagnosis"><title>Diagnosis.</title><p><italic><tp:taxon-name><tp:taxon-name-part taxon-name-part-type="genus" reg="Ceropegia">Ceropegia</tp:taxon-name-part> <tp:taxon-name-part taxon-name-part-type="species" reg="gengmaensis">gengmaensis</tp:taxon-name-part></tp:taxon-name></italic> shows affinities with <italic><tp:taxon-name><tp:taxon-name-part taxon-name-part-type="genus" reg="Ceropegia">C.</tp:taxon-name-part> <tp:taxon-name-part taxon-name-part-type="species" reg="salicifolia">salicifolia</tp:taxon-name-part></tp:taxon-name></italic> and <italic><tp:taxon-name><tp:taxon-name-part taxon-name-part-type="genus" reg="Ceropegia">C.</tp:taxon-name-part> <tp:taxon-name-part taxon-name-part-type="species" reg="dolichophylla">dolichophylla</tp:taxon-name-part></tp:taxon-name></italic>, both of <italic><tp:taxon-name><tp:taxon-name-part taxon-name-part-type="genus" reg="Ceropegia">C.</tp:taxon-name-part></tp:taxon-name></italic> sect. <italic>Chionopegia</italic> . It differs from <italic><tp:taxon-name><tp:taxon-name-part taxon-name-part-type="genus" reg="Ceropegia">C.</tp:taxon-name-part> <tp:taxon-name-part taxon-name-part-type="species" reg="salicifolia">salicifolia</tp:taxon-name-part></tp:taxon-name></italic> by its erect to sprawling habit (vs. twining), elliptic leaves 2.0–5.5 cm (vs. lanceolate, 6–15 cm), densely pubescent stems bearing usually solitary flowers (vs. glabrous stems with sessile cymose many-flowered inflorescences), and narrower corolla lobes with only slight expansion above the throat (vs. lobes longer and wider, upper portion markedly expanded). From <italic><tp:taxon-name><tp:taxon-name-part taxon-name-part-type="genus" reg="Ceropegia">C.</tp:taxon-name-part> <tp:taxon-name-part taxon-name-part-type="species" reg="mairei">mairei</tp:taxon-name-part></tp:taxon-name></italic> it differs by the much less pronounced basal inflation of the tube (vs. a strongly inflated tube) and an annular ring of white hairs at the mouth of the basal inflation (vs. inner surface of the basal inflation with dense white hairs). Compared with <italic><tp:taxon-name><tp:taxon-name-part taxon-name-part-type="genus" reg="Ceropegia">C.</tp:taxon-name-part> <tp:taxon-name-part taxon-name-part-type="species" reg="dolichophylla">dolichophylla</tp:taxon-name-part></tp:taxon-name></italic>, <italic><tp:taxon-name><tp:taxon-name-part taxon-name-part-type="genus" reg="Ceropegia">C.</tp:taxon-name-part> <tp:taxon-name-part taxon-name-part-type="species" reg="gengmaensis">gengmaensis</tp:taxon-name-part></tp:taxon-name></italic> is erect to sprawling and shorter (up to 30 cm) with pubescent stems, whereas <italic><tp:taxon-name><tp:taxon-name-part taxon-name-part-type="genus" reg="Ceropegia">C.</tp:taxon-name-part> <tp:taxon-name-part taxon-name-part-type="species" reg="dolichophylla">dolichophylla</tp:taxon-name-part></tp:taxon-name></italic> is a twining or climbing vine (up to 1.5 m) with glabrous stems and much longer, narrowly lanceolate leaves. They also differ markedly in floral morphology: in <italic><tp:taxon-name><tp:taxon-name-part taxon-name-part-type="genus" reg="Ceropegia">C.</tp:taxon-name-part> <tp:taxon-name-part taxon-name-part-type="species" reg="dolichophylla">dolichophylla</tp:taxon-name-part></tp:taxon-name></italic> the corolla lobes are pilose inside, often with conspicuous marginal vibratile hairs; whereas in <italic><tp:taxon-name><tp:taxon-name-part taxon-name-part-type="genus" reg="Ceropegia">C.</tp:taxon-name-part> <tp:taxon-name-part taxon-name-part-type="species" reg="gengmaensis">gengmaensis</tp:taxon-name-part></tp:taxon-name></italic> hairs are mainly restricted to a distinct annular ring at the mouth of the basal inflation of the tube.</p></tp:treatment-sec><tp:treatment-sec sec-type="Type"><title>Type.</title><p><bold>China</bold> • Yunnan Province: Lincang City, Gengma County, <named-content xmlns:xlink="http://www.w3.org/1999/xlink" content-type="dwc:verbatimCoordinates" xlink:type="simple">23°36'00"N, 99°05'60"E</named-content>, 1200 m, 11 May 2025, <italic>P. R. Luo &amp; R. Tong 228</italic> (holotype: KUN1643961).</p></tp:treatment-sec><tp:treatment-sec sec-type="Description"><title>Description.</title><p>Perennial, single-stemmed, erect to sprawling herb, up to 300 mm long; occasionally several stems arising separately from a common rootstock, stems rarely branched. <bold><italic>Roots</italic></bold> 8–12, white, fleshy, fusiform, fascicled, 80–200 × 2–6 mm. <bold><italic>Stem</italic></bold> slender, terete, greenish or brown, 1–2 mm thick, uniformly finely puberulent; internodes 10–40 mm long. <bold><italic>Leaves</italic></bold> opposite; petiole terete, 10–15 × ca. 1 mm, finely pilose, adaxially grooved; blade elliptic, 20–55 × 10–25 mm, adaxially green, densely puberulent, abaxially green, pilose along midvein, base cuneate, acute; midvein adaxially flat or slightly depressed; lateral veins in 1–4 pairs, obliquely ascendant, adaxially flat, abaxially slightly convex. <bold><italic>Flowers</italic></bold> 1–2, extra-axillary; subsessile; <bold><italic>pedicel</italic></bold> 5–10 × 1 mm, finely pilose; bracts 3–5, subulate to lanceolate, 2–4 mm long, greenish, acuminate at apex. <bold><italic>Sepals</italic></bold> 5, subulate to lanceolate, 3.0–5.0 × 0.5–1.0 mm, acuminate at apex, glabrous. <bold><italic>Corolla</italic></bold> tubular, 30–50 mm long <bold><italic>tube</italic></bold> 15–20 × 3–5 mm, outside reddish-purple, glabrous, inside with reddish-purple longitudinal stripes otherwise white except for reddish-purple upper third, white hairs in mouth of basal inflation, otherwise glabrous; basal inflation ovoid, 5–10 × 3–5 mm, gradually narrowed and increasing from the middle to 5–10 mm at mouth, ± 1.5 times as wide as the basal inflation; <bold><italic>lobes</italic></bold> 1.0–15.0 × 1.0–3.0 mm, red outside, white inside except for reddish-purple apical third, strongly longitudinally folded outwards along midrib exposing white inner surface with white hairs; <bold><italic>outer coronal lobes</italic></bold> ca. 2.0 × 1.0 mm, orange, deeply divided into two triangular, cuspidate teeth, with few white hairs on the inner surface; <bold><italic>inner coronal lobes</italic></bold> linear-ligulate, ca. 3.5 × 0.8 mm, light translucent yellow, apices convergent but not fused, slightly recurved. <bold><italic>Pollinia</italic></bold> orange, ovoid, ca. 0.25 × 0.30 mm. <bold><italic>Follicles and seeds</italic></bold> not seen.</p></tp:treatment-sec><tp:treatment-sec sec-type="Etymology"><title>Etymology.</title><p><italic><tp:taxon-name><tp:taxon-name-part taxon-name-part-type="genus" reg="Ceropegia">Ceropegia</tp:taxon-name-part> <tp:taxon-name-part taxon-name-part-type="species" reg="gengmaensis">gengmaensis</tp:taxon-name-part></tp:taxon-name></italic> is named after its type locality, Gengma County, Southwest Yunnan.</p></tp:treatment-sec><tp:treatment-sec sec-type="Vernacular name"><title>Vernacular name.</title><p>the Chinese name is given as “耿马吊灯花” (gěng mă diào dēng huā) named after the type locality, Gengma County, Southwest Yunnan.</p></tp:treatment-sec><tp:treatment-sec sec-type="Phenology"><title>Phenology.</title><p>Flowering takes place from June to September.</p></tp:treatment-sec><tp:treatment-sec sec-type="Distribution and habitat"><title>Distribution and habitat.</title><p>This new species is currently known from Gengma County, Lincang City, Yunnan Province, at altitudes ca. 1200 m, ascending around stones in grassy areas of forest understories. Only one population has been seen, with around 5 individuals.</p></tp:treatment-sec><tp:treatment-sec sec-type="Other specimens examined"><title>Other specimens examined.</title><p><bold>(all in China)</bold> • <italic><tp:taxon-name><tp:taxon-name-part taxon-name-part-type="genus" reg="Ceropegia">Ceropegia</tp:taxon-name-part> <tp:taxon-name-part taxon-name-part-type="species" reg="salicifolia">salicifolia</tp:taxon-name-part></tp:taxon-name></italic>. Yunnan: Ning’er, Afforestation area, limestone thickets, ca. 1620 m, J.D. Ya et al. 14CS9520(KUN1375701!); Yunnan: Xishuangbanna, Mengla, Yiwu, in limestone thickets, elev. ca. 800 m, 8 September 1959, Zhan-Ji Pei 59-9997(KUN0266653! KUN0266654!); Yongde, Wumulong, Ganhe, in limestone thickets, elev. ca. 2350 m, 14 July 2003, En-De Liu 152(KUN0396774! KUN0396776!).</p><p>• <italic><tp:taxon-name><tp:taxon-name-part taxon-name-part-type="genus" reg="Ceropegia">Ceropegia</tp:taxon-name-part> <tp:taxon-name-part taxon-name-part-type="species" reg="dolichophylla">dolichophylla</tp:taxon-name-part></tp:taxon-name></italic>. Yunnan: Baoshan, Shuizhai, Lijiaqing, in slope, elev. ca. 2015 m, 24 August 2021, Wen-Li Zhao &amp; Xiao-Qiang Tao BSGLGSly3103(KUN1595596! KUN1596620!); Yuxi, Xinping, Mopanshan, Jiziqing, Under the forest, elev. ca. 2300 m, 14 June 2017, Li Chen et al. XP456(KUN1573958!).</p><p>• <italic><tp:taxon-name><tp:taxon-name-part taxon-name-part-type="genus" reg="Ceropegia">Ceropegia</tp:taxon-name-part> <tp:taxon-name-part taxon-name-part-type="species" reg="mairei">mairei</tp:taxon-name-part></tp:taxon-name></italic>. Sichuan: Panzhihua, the Cycas National Nature Reserve, Fengjialiangzi, in the thickets of the ridge, elev. ca. 2150 m, 13 August 2016, T. Zhang et al. 16CS12570(KUN1455767); <italic>ibid. loc</italic>. Under the forest, elev. ca. 2182 m, 13 August 2016, T. Zhang et al. 16CS12580(KUN1435889!); <italic>ibid. loc</italic>. Under the forest, elev. ca. 2182 m, 13 August 2016, T. Zhang et al. 16CS12581(KUN1455823! KUN1462749!).</p></tp:treatment-sec><tp:treatment-sec><!--Section generated to contain objects referenced in tp:taxon-treatment.--><fig id="F1" position="float" orientation="portrait"><object-id xmlns:xlink="http://www.w3.org/1999/xlink" content-type="doi" xlink:type="simple">10.3897/phytokeys.276.197333.figure1</object-id><object-id xmlns:xlink="http://www.w3.org/1999/xlink" content-type="arpha" xlink:type="simple">533596FB-B36D-592A-86C6-67DD7F50332B</object-id><label>Figure 1.</label><caption><p>Morphological features of <italic><tp:taxon-name><tp:taxon-name-part taxon-name-part-type="genus" reg="Ceropegia">Ceropegia</tp:taxon-name-part> <tp:taxon-name-part taxon-name-part-type="species" reg="gengmaensis">gengmaensis</tp:taxon-name-part></tp:taxon-name></italic> based on living plants collected from the type locality. <bold>A</bold>. Plant showing the rootstock; <bold>B, C</bold>. Leaf: B, abaxial surface and C, adaxial surface; <bold>D</bold>. Stem; <bold>E, F</bold>. Corolla: E, corolla from the outside with its base cut off and F, corolla with the tube dissected longitudinally; <bold>G</bold>. Small peduncle, part of the pedicel and petiole; <bold>H</bold>. White hairs on the inside of the base of the tube; <bold>I</bold>. Side view of gynostegium; <bold>J</bold>. Gynostegium from above; <bold>K</bold>. Pollinarium. Scale bars: 15 cm (<bold>A</bold>); 5 cm (<bold>B, C</bold>); 4 cm (<bold>D, E, F</bold>); 1 cm (<bold>G, H, I</bold>); 0.8 cm (<bold>J</bold>); 0.5 mm (<bold>K</bold>).</p></caption><graphic xmlns:xlink="http://www.w3.org/1999/xlink" xlink:href="phytokeys-276-217_article-197333__-g001.jpg" id="oo_1678708.jpg" position="float" orientation="portrait" xlink:type="simple"><uri content-type="original_file" xlink:type="simple">https://binary.pensoft.net/fig/1678708</uri></graphic></fig><fig id="F2" position="float" orientation="portrait"><object-id xmlns:xlink="http://www.w3.org/1999/xlink" content-type="doi" xlink:type="simple">10.3897/phytokeys.276.197333.figure2</object-id><object-id xmlns:xlink="http://www.w3.org/1999/xlink" content-type="arpha" xlink:type="simple">8BAA2B61-3676-5F3E-A530-28B777BA0600</object-id><label>Figure 2.</label><caption><p><bold>A</bold>. Holotype of <italic><tp:taxon-name><tp:taxon-name-part taxon-name-part-type="genus" reg="Ceropegia">Ceropegia</tp:taxon-name-part> <tp:taxon-name-part taxon-name-part-type="species" reg="gengmaensis">gengmaensis</tp:taxon-name-part></tp:taxon-name></italic> (<italic>P. R. Luo 228</italic>, KUN1643961!); <bold>B</bold>. Holotype of <italic><tp:taxon-name><tp:taxon-name-part taxon-name-part-type="genus" reg="Ceropegia">C.</tp:taxon-name-part> <tp:taxon-name-part taxon-name-part-type="species" reg="salicifolia">salicifolia</tp:taxon-name-part></tp:taxon-name></italic> (<italic>Henry, A. 9729</italic>, K000857835!); <bold>C</bold>. Specimen <italic>E. E. Maire 3536B</italic>, (E00275175!) cited as “Typus” by H. <xref ref-type="bibr" rid="B7">Huber (1957)</xref>; <bold>D</bold>. Sketch of <italic><tp:taxon-name><tp:taxon-name-part taxon-name-part-type="genus" reg="Ceropegia">C.</tp:taxon-name-part> <tp:taxon-name-part taxon-name-part-type="species" reg="mairei">mairei</tp:taxon-name-part></tp:taxon-name></italic> in H. Huber, Mem. Soc. Brot. 12: 43. 1957.; <bold>E</bold>. Flowers characteristics of <italic><tp:taxon-name><tp:taxon-name-part taxon-name-part-type="genus" reg="Ceropegia">C.</tp:taxon-name-part> <tp:taxon-name-part taxon-name-part-type="species" reg="mairei">mairei</tp:taxon-name-part></tp:taxon-name></italic>, photographed from living plants at the collection locality of Zhang T. 16CS12570, KUN1455767!; <bold>F</bold>. Plant of <italic><tp:taxon-name><tp:taxon-name-part taxon-name-part-type="genus" reg="Ceropegia">C.</tp:taxon-name-part> <tp:taxon-name-part taxon-name-part-type="species" reg="gengmaensis">gengmaensis</tp:taxon-name-part></tp:taxon-name></italic> in habitat.</p></caption><graphic xmlns:xlink="http://www.w3.org/1999/xlink" xlink:href="phytokeys-276-217_article-197333__-g002.jpg" id="oo_1678709.jpg" position="float" orientation="portrait" xlink:type="simple"><uri content-type="original_file" xlink:type="simple">https://binary.pensoft.net/fig/1678709</uri></graphic></fig><fig id="F4" position="float" orientation="portrait"><object-id xmlns:xlink="http://www.w3.org/1999/xlink" content-type="doi" xlink:type="simple">10.3897/phytokeys.276.197333.figure4</object-id><object-id xmlns:xlink="http://www.w3.org/1999/xlink" content-type="arpha" xlink:type="simple">A9138478-AB35-5AFF-AEE1-503CE3A75A4A</object-id><label>Figure 4.</label><caption><p><italic><tp:taxon-name><tp:taxon-name-part taxon-name-part-type="genus" reg="Ceropegia">Ceropegia</tp:taxon-name-part> <tp:taxon-name-part taxon-name-part-type="species" reg="gengmaensis">gengmaensis</tp:taxon-name-part></tp:taxon-name></italic>. <bold>A, B</bold>. Plant showing the rootstock; <bold>C, D</bold>. Upper and lower sides of leaf; <bold>E</bold>. Inflorescence with bases of adjoining leaves; <bold>F</bold>. Corolla tube dissected longitudinally; <bold>G</bold>. Side view of gynostegium (with sepals and pedicel shown); <bold>H</bold>. Top view of gynostegium with sepals shown; <bold>I</bold>. Ovary; <bold>J</bold> Pollinarium. Scale bars: 15 cm (<bold>A, B</bold>); 5 cm (<bold>C, D</bold>); 4 cm (<bold>E, F</bold>); 1 cm (<bold>G</bold>); 0.8 cm (<bold>H</bold>); 0.3 cm (<bold>I</bold>); 0.5 mm (<bold>J</bold>).</p></caption><graphic xmlns:xlink="http://www.w3.org/1999/xlink" xlink:href="phytokeys-276-217_article-197333__-g004.jpg" id="oo_1678711.jpg" position="float" orientation="portrait" xlink:type="simple"><uri content-type="original_file" xlink:type="simple">https://binary.pensoft.net/fig/1678711</uri></graphic></fig></tp:treatment-sec><ref-list><ref id="B7"><mixed-citation xmlns:xlink="http://www.w3.org/1999/xlink" xlink:type="simple">Huber H (1957) Revision der Gattung <italic><tp:taxon-name><tp:taxon-name-part taxon-name-part-type="genus">Ceropegia</tp:taxon-name-part></tp:taxon-name></italic>. Vol. 12, Memórias da Sociedade Broteriana 12: 1–203.</mixed-citation></ref></ref-list></tp:taxon-treatment>
